# Supplementary material for: Migration of repetitive DNAs during evolution of the permanent translocation heterozygosity in the oyster plant (Tradescantia section Rhoeo)
Source: Chromosoma. 2022 Jul 27;131(3):163–73. doi: 10.1007/s00412-022-00776-1 (PMC9470650; doi:10.1007/s00412-022-00776-1)
Supplement: Supplementary file 3 — Data Set S 1 TSrepI.01 sequence in the FASTA format (FAS 446 bytes) [file 412_2022_776_MOESM3_ESM.fas]

>TSrepI.01
TGTTTTTAAAACAACCCAAAAGTATATTTTTCCCATAATTTTCTCTAATTTTGCTTTTGA
GTTCCGACTTAGGGTCGATTTTATATTTTATAAATATTTTGTAATTTTCTATAGTTCTAA
TTTAGATTTAGAAAGTTGGGTTTCTAATTTAAATTTAGTAAATTTTTTGTGTAATAAATT
TGTTAACAAAATTATTGTTAAAACAACCAAAAAGTATAATTTTTCTCATAATTTTCACTT
ATTTTACTTTAGATTTAGGGCTTAGGGTTTCCAATTTTAAATTCTAAAACTATTTAGTAT
GCTGAAATCCTTTTATTCTTGTACAATATAGGTCCATCTTTCTGCTTGCTAATCCAGAAA
AAGGTTTTTTCATAAATTTTTCTAATTTTGCTTTAGATTTCTGACTTATGGTTTTTTGTT
TAAATTT
